# Supplementary material for: Proteome-Wide Serological Profiling Reveals Broad Elevation of EBV Immunity in Idiopathic Pulmonary Fibrosis
Source: Int J Mol Sci. 2026 Jan 13;27(2):783. doi: 10.3390/ijms27020783 (PMC12841087; doi:10.3390/ijms27020783)
Supplement: Supplementary file 1 [file ijms-27-00783-s001.zip]

Archive with 1 entries (1 files):
- ijms-4033252-supplementary.xlsx
