# Supplementary material for: Proteome-Wide Serological Profiling Reveals Broad Elevation of EBV Immunity in Idiopathic Pulmonary Fibrosis
Source: Int J Mol Sci. 2026 Jan 13;27(2):783. doi: 10.3390/ijms27020783 (PMC12841087; doi:10.3390/ijms27020783)
Supplement: Supplementary file 1 [file ijms-27-00783-s001.zip › ijms-4033252-supplementary.xlsx]

## Sheet: Sheet1
Table S1. The elevated IgG responses against EBV antigens in IPF compared with controls by Welch’s t-tests (nominal p value <0.05)
Array_ID	Marker	Mean Control	Mean IPF	Effect	p-value (Welch)	FDR	p-value (lin. reg.)	Life cycle	Nominal p<0.05
YP_001129510.1.165796.162410.1	EAD p138_1/ BALF2	9.78938	11.2619	1.47248	0.0378694	0.644539	0.00521764	Immediate/Early lytic	Both
AFY97910.1.1026.1196	LMP2B_1	7.21897	8.03581	0.816842	0.0307741	0.621637	0.0245434	Latent	Both
YP_001129464.1.83509.86532.2	EBNA3B_6	6.87122	9.1671	2.29588	0.00458881	0.48356	0.122887	Latent	Only Welch
AFY97987.1.168367.167562	LMP1_3	5.17692	7.51659	2.33967	0.00649559	0.48356	0.173564	Latent	Only Welch
YP_401722.1.168507.167702	LMP1_8	5.9208	7.62514	1.70433	0.00904747	0.48356	0.120758	Latent	Only Welch
YP_001129463.1.80447.82888	EBNA3A_5	10.5006	13.2695	2.76887	0.00957545	0.48356	0.19815	Latent	Only Welch
YP_001129463.1.80026.80361	EBNA3A_4	6.10376	8.34168	2.23792	0.0120424	0.486511	0.131869	Latent	Only Welch
YP_001129449.1.59370.49906.2	BPLF1_7	7.39638	8.82973	1.43335	0.0246017	0.621637	0.061695	Late lytic	Only Welch
YP_001129438.1.1736.5692.1	FGAM_1	4.84788	5.9541	1.10622	0.0291918	0.621637	0.102109	Other/Unknown	Only Welch
YP_001129499.1.133954.135666	BVRF1	7.69084	9.14506	1.45422	0.0299372	0.621637	0.0590929	Late lytic	Only Welch
AFY97965.1.125044.120899.1	VCAp160_3/ BcLF1	7.6589	8.97608	1.31718	0.110291	0.644539	0.0248608	Late lytic	Only LR
AFY97906.1.168167.168081	LMP1_1	6.38503	7.63867	1.25363	0.121712	0.644539	0.0269701	Latent	Only LR
CAA24794.1.137466.133321.1	VCAp160_4/ BcLF1	8.23577	8.98593	0.750151	0.288715	0.816345	0.0435891	Late lytic	Only LR
YP_001129501.1.136465.138282.redesigned_US	BVRF2_2	6.14572	6.95576	0.810042	0.209731	0.737088	0.048529	Late lytic	Only LR
YP_401722.1.168670.168584.m2	LMP1_10	8.07646	9.15054	1.07408	0.107735	0.644539	0.0118253	Latent	Only LR
